# Supplementary material for: “If I Was Educated, I Would Call the Ambulance and Give Birth at the Health Facility”—A Qualitative Exploratory Study of Inequities in the Utilization of Maternal, Newborn, and Child Health Services in Northern Ethiopia
Source: Int J Environ Res Public Health. 2022 Sep 15;19(18):11633. doi: 10.3390/ijerph191811633 (PMC9517196; doi:10.3390/ijerph191811633)
Supplement: Supplementary file 1 [file ijerph-19-11633-s001.zip]

Archive with 1 entries (1 files):
- ijerph-1749257-supplementary.pdf
